# Supplementary material for: CD70 CAR-T cells empowered by TS-2021 through ex vivo transduction show potent antitumor efficacy against glioblastoma
Source: J Exp Clin Cancer Res. 2025 Jun 5;44:173. doi: 10.1186/s13046-025-03431-6 (PMC12139114; doi:10.1186/s13046-025-03431-6)
Supplement: Supplementary file 1 — Supplementary Material 1 [file 13046_2025_3431_MOESM1_ESM.xlsx]

## Sheet: Sheet1
Supplemental Table 1: List of antibodies used in the study
Antibody Name	Source/Manufacturer	Application	Catalog Number
FITC anti-human CD70 antibody	BioLegend	FC	Cat # 355105
PE anti-human CD3 antibody	BioLegend	FC	Cat # 300407
PE anti-coxsackie adenovirus receptor antibody	Abcam	FC	Cat # ab275684
PE anti-human CD197 (CCR7) antibody	BioLegend	FC	Cat # 353203
APC anti-human CD45RA antibody	BioLegend	FC	Cat # 304111
PE anti-human CD279 (PD-1) antibody	BioLegend	FC	Cat # 329905
APC anti-human CD366 (Tim-3) antibody	BioLegend	FC	Cat # 364803
PerCP/Cyanine5.5 anti-human CD223 (LAG-3) antibody	BioLegend	FC	Cat # 369311
FITC Mouse IgG1, κ Isotype Ctrl antibody	BioLegend	FC	Cat # 400107
PE Mouse IgG1, κ Isotype Ctrl antibody	BioLegend	FC	Cat # 400111
PE Rabbit IgG, Isotype Ctrl antibody	Abcam	FC	Cat # ab209478
PE Mouse IgG2a, κ Isotype Ctrl (FC) antibody	BioLegend	FC	Cat # 400213
APC Mouse IgG2b, κ Isotype Ctrl antibody	BioLegend	FC	Cat # 400319
APC Mouse IgG1, κ Isotype Ctrl (FC) antibody	BioLegend	FC	Cat # 400121
PerCP/Cyanine5.5 Mouse IgG1, κ Isotype Ctrl antibody	BioLegend	FC	Cat # 400149
TGF-β2 polyclonal antibody	Affinity Biosciences	WB	Cat # AF0260
PAR polyclonal antibody	CST	WB	Cat # 83732
PARP monoclonal antibody	CST	WB	Cat # 9532
caspase-3 polyclonal antibody	Immunoway	WB	Cat # YC0026
γ-H2AX polyclonal antibody	Beytime	WB	Cat # AF5836
JAK1 monoclonal antibody	Proteintech	WB	Cat # 66466-1-Ig
phospho-JAK1 monoclonal antibody	Abcam	WB	Cat # ab138005
STAT3 monoclonal antibody	ABclonal	WB	Cat # A19566
phospho-STAT3 monoclonal antibody	ABclonal	WB	Cat # AP0705
STAT5 monoclonal antibody	Santa Cruz	WB	Cat # sc-74442
phospho-STAT5 monoclonal antibody	Abcam	WB	Cat # ab32364
MEK monoclonal antibody	Abclonal	WB	Cat # A4868
phospho-MEK polyclonal antibody	ABclonal	WB	Cat # AP0209
ERK polyclonal antibody	Abclonal	WB	Cat # A16686
phospho-ERK polyclonal antibody	Abclonal	WB	Cat # AP0472
β-actin monoclonal antibody	LABLEAD	WB	Cat # A0101
GAPDH monoclonal antibody	Proteintech	WB	Cat # 60004-1-Ig
HRP-conjugated goat anti-mouse IgG	Proteintech	WB	Cat # SA00001-1
HRP-conjugated goat anti-rabbit IgG	Proteintech	WB	Cat # SA00001-2
